# Supplementary material for: A standardized framework for dietary intake data: implementation and monitoring of the 24-hour dietary recalls in the PROVEN-DIA trial
Source: Front Nutr. 2026 Mar 26;13:1775650. doi: 10.3389/fnut.2026.1775650 (PMC13061730; doi:10.3389/fnut.2026.1775650)
Supplement: Supplementary Data 1 — Compliance monitoring framework table. [file Table_1.xlsx]

## Sheet: Planilha1
Conformity Monitoring Table
Initial monitoring date	Person responsible for monitoring	Center	Participant ID	Randomization date	Finding – 1st 24HR (CRFp)	Verification	Finding details	Center responses	Finding – 1st 24HR (Vivanda)	Verification	Finding details	Center responses	Finding – 2nd 24HR (CRFp)	Verification	Finding details	Center responses	Finding – 2nd 24HR (Vivanda)	Verification	Finding details	Center responses	Status
