# Supplementary material for: A standardized framework for dietary intake data: implementation and monitoring of the 24-hour dietary recalls in the PROVEN-DIA trial
Source: Front Nutr. 2026 Mar 26;13:1775650. doi: 10.3389/fnut.2026.1775650 (PMC13061730; doi:10.3389/fnut.2026.1775650)
Supplement: Supplementary Data 2 — Compliance rate table. [file Table_2.xlsx]

## Sheet: Monitoria_inicial
Conformity Rate Calculation Table
Center ID	Center name	Monitoring date	Number of foods recorded in CRFp	Lack of recipe standardization	Lack of specification	Lack of complementary information	CRFp error rate	Error in food selection	Errors in household measure selection	Quantity error	Missing	Food not existing in CRFp	Vivanda error rate	Conformity rate	Comments
REDCap DAG	Center acronym	Monitoring date	Sum of foods recorded in the 1st 24HR + 2nd 24HR	Error (n°)	Error (n°)	Error (n°)	% error calculated based on the total number of foods recorded in CRFp	Vivanda error (n°)	Vivanda error (n°)	Vivanda error (n°)	Vivanda error (n°)	Vivanda error (n°)	% error calculated based on the total number of foods recorded	% conformity between what is described in CRFp and the data entered in Vivanda	Specific considerations that are important
1111	University	2026-01-01	100	10	15	5	30	10	5	2	5	2	24	73
							#DIV/0!						#DIV/0!	#DIV/0!
							#DIV/0!						#DIV/0!	#DIV/0!
							#DIV/0!						#DIV/0!	#DIV/0!
							#DIV/0!						#DIV/0!	#DIV/0!
							#DIV/0!						#DIV/0!	#DIV/0!
							#DIV/0!						#DIV/0!	#DIV/0!
							#DIV/0!						#DIV/0!	#DIV/0!
							#DIV/0!						#DIV/0!	#DIV/0!
